# Supplementary material for: Validation of Gastrochilus prionophyllus (Vandeae, Orchidaceae), a new species from Yunnan Province, China
Source: PhytoKeys. 2019 Aug 29;130:161–9. doi: 10.3897/phytokeys.130.34555 (PMC6728340; doi:10.3897/phytokeys.130.34555)
Supplement: XML Treatment for Gastrochilus prionophyllus [file phytokeys.130.34555-treatment1.xml]

<!DOCTYPE tp:taxon-treatment
  PUBLIC "-//TaxonX//DTD Taxonomic Treatment Publishing DTD v0 20100105//EN" "tax-treatment-NSO.dtd">
<tp:taxon-treatment xmlns:tp="http://www.plazi.org/taxpub"><tp:treatment-meta><kwd-group><label>Taxon classification</label><kwd><named-content xmlns:xlink="http://www.w3.org/1999/xlink" content-type="kingdom">Plantae</named-content></kwd><kwd><named-content xmlns:xlink="http://www.w3.org/1999/xlink" content-type="order">Asparagales</named-content></kwd><kwd><named-content xmlns:xlink="http://www.w3.org/1999/xlink" content-type="family">Orchidaceae</named-content></kwd></kwd-group><mixed-citation publication-type="journal"><person-group><name><surname>Wu</surname><given-names>Xun-Feng</given-names></name><name><surname>Ye</surname><given-names>De-Ping</given-names></name><name><surname>Pan</surname><given-names>Bo</given-names></name><name><surname>Lin</surname><given-names>Xiang-Qun</given-names></name><name><surname>Jiang</surname><given-names>Hong</given-names></name><name><surname>Liu</surname><given-names>Qiang</given-names></name></person-group><article-title>Validation of <italic><tp:taxon-name><tp:taxon-name-part taxon-name-part-type="genus" reg="Gastrochilus">Gastrochilus</tp:taxon-name-part> <tp:taxon-name-part taxon-name-part-type="species" reg="prionophyllus">prionophyllus</tp:taxon-name-part></tp:taxon-name></italic> (<tp:taxon-name><tp:taxon-name-part taxon-name-part-type="tribe">Vandeae</tp:taxon-name-part></tp:taxon-name>, <tp:taxon-name><tp:taxon-name-part taxon-name-part-type="family">Orchidaceae</tp:taxon-name-part></tp:taxon-name>), a new species from Yunnan Province, China</article-title><source>PhytoKeys</source><day>29</day><month>8</month><year>2019</year><volume>130</volume><fpage>161</fpage><lpage>169</lpage><pub-id pub-id-type="doi">10.3897/phytokeys.130.34555</pub-id></mixed-citation></tp:treatment-meta><tp:nomenclature><tp:taxon-name><object-id xmlns:xlink="http://www.w3.org/1999/xlink" content-type="arpha" xlink:type="simple">154B5215BAD05E9591A23F4536B4EDDA</object-id>
            <tp:taxon-name-part taxon-name-part-type="genus" reg="Gastrochilus">Gastrochilus</tp:taxon-name-part>
            <tp:taxon-name-part taxon-name-part-type="species" reg="prionophyllus">prionophyllus</tp:taxon-name-part>
            <object-id xmlns:xlink="http://www.w3.org/1999/xlink" content-type="ipni" xlink:type="simple">urn:lsid:ipni.org:names:60479348-2</object-id>
          </tp:taxon-name><tp:taxon-authority>H.Jiang, D.P.Ye &amp; Q.Liu</tp:taxon-authority><tp:taxon-status xmlns:xlink="http://www.w3.org/1999/xlink" xlink:type="simple">sp. nov.</tp:taxon-status><xref ref-type="fig" rid="F1">Figs 1</xref><xref ref-type="fig" rid="F2">, 2</xref><xref ref-type="fig" rid="F3">, 3C–3</xref><xref ref-type="fig" rid="F1">, 1, C-2</xref><tp:nomenclature-citation-list><tp:nomenclature-citation><tp:taxon-name>
                <tp:taxon-name-part taxon-name-part-type="genus" reg="Gastrochilus">Gastrochilus</tp:taxon-name-part> <tp:taxon-name-part taxon-name-part-type="species" reg="prionophyllys">prionophyllys</tp:taxon-name-part></tp:taxon-name><comment>H. Jiang &amp; D.P. Ye (2010: 475, Photos 694 a &amp; b), <italic>nom. inval.</italic></comment></tp:nomenclature-citation></tp:nomenclature-citation-list></tp:nomenclature><tp:treatment-sec sec-type="diagnosis" id="SECID0ESHAC"><title>Diagnosis.</title><p><italic><tp:taxon-name><tp:taxon-name-part taxon-name-part-type="genus" reg="Gastrochilus">Gastrochilus</tp:taxon-name-part> <tp:taxon-name-part taxon-name-part-type="species" reg="prionophyllus">prionophyllus</tp:taxon-name-part></tp:taxon-name></italic> is similar to <italic><tp:taxon-name><tp:taxon-name-part taxon-name-part-type="genus" reg="Gastrochilus">G.</tp:taxon-name-part> <tp:taxon-name-part taxon-name-part-type="species" reg="distichus">distichus</tp:taxon-name-part></tp:taxon-name></italic> and <italic><tp:taxon-name><tp:taxon-name-part taxon-name-part-type="genus" reg="Gastrochilus">G.</tp:taxon-name-part> <tp:taxon-name-part taxon-name-part-type="species" reg="corymbosus">corymbosus</tp:taxon-name-part></tp:taxon-name></italic>, but could be distinguished by having thick fleshy leaves and distinct serrate at the leaf margin, smaller flowers, reniform epichile with dentations at the margin and thickened cushion on the central epichile, and subconic hypochile.</p><!--PageBreak --></tp:treatment-sec><tp:treatment-sec sec-type="material" id="SECID0E1IAC"><title>Type.</title><p>CHINA. Yunnan Province: Malipo County, Xia jinchang town, limestone forest, 1550–1650 m a.s.l., epiphytic on tree trunks or on rocks, 15 Mar. 2016, Qiang Liu <italic>359</italic> (holotype, HITBC!)</p></tp:treatment-sec><tp:treatment-sec sec-type="description" id="SECID0ECJAC"><title>Description.</title><p>Epiphytic herbs, stem pendulous, 10–15 cm long, ca. 1.25 mm in diameter, slender, unbranched with tiny red-purple spots. Leaves alternate, distichous, ovate, 0.9–1.3 × 0.3–0.5 cm, margin significantly serrate; leaf apex acuminate with 2 unequally awns; abaxial leaves with purple spots and sometimes on the adaxial leaves. Inflorescences several, opposite to leaves, subumbellate, 2–3-flowered; peduncle 0.9–1.1 cm, slender, upper part enlarged, lower part with 2 cupular sheaths; floral bracts ovate-lanceolate, 1.0–1.2 mm; pedicel and ovary 0.9–1.1 cm. Flower yellow-green, with reddish brown spots. Dorsal sepal concave, oblong-elliptic, 3.4–3.7 × 2.3–2.6 mm, apex obtuse; lateral sepal concave, oblong-elliptic, 3.6–4.2 × 2.6–3.0 mm, apex obtuse; petals subobovate, 3.5–4.1 × 2.3–2.5 mm, apex obtuse. Lip with an epichile and a saccate hypochile; epichile nearly reniform, 2.8–3.3 × 4.9–5.3 mm, adaxially glabrous, with a thicken central cushion and 2 conic calli near base, margin irregularly denticulate; hypochile subconic, laterally compresses, 5.0–5.7 mm tall, 4.5–5.0 mm in diameter, apex rounded. Column stout, ca. 2.5 mm long; anther cap narrowed into a beak toward apex; rostellum bilobed with acuminated tip, and arising a horn-like awn from the center of each lobe (obvious in the lateral view).</p><fig id="F1" position="float" orientation="portrait"><object-id xmlns:xlink="http://www.w3.org/1999/xlink" content-type="doi" xlink:type="simple">10.3897/phytokeys.130.34555.figure1</object-id><object-id xmlns:xlink="http://www.w3.org/1999/xlink" content-type="arpha" xlink:type="simple">94E49CEBBA825CBD9A8C9686696DDA4C</object-id><label>Figure 1.</label><caption><p><italic><tp:taxon-name><tp:taxon-name-part taxon-name-part-type="genus" reg="Gastrochilus">Gastrochilus</tp:taxon-name-part> <tp:taxon-name-part taxon-name-part-type="species" reg="prionophyllus">prionophyllus</tp:taxon-name-part></tp:taxon-name></italic>. <bold>A</bold> Adaxial view and abaxial view of plant <bold>B</bold> inflorescence <bold>C</bold> front view of flower <bold>D</bold> lateral sepal <bold>E</bold> petal <bold>F</bold> dorsal sepal <bold>G</bold> front view of column <bold>H</bold> margin of leaf <bold>I</bold> lateral view of labellum and column <bold>J</bold> pollinarium <bold>K</bold> abaxial and adaxial anther cap. All from the type collection (Qiang Liu, <italic>359</italic>) and drawn by Bo Pan.</p></caption><graphic xmlns:xlink="http://www.w3.org/1999/xlink" xlink:href="phytokeys-130-161-g001.jpg" position="float" orientation="portrait" xlink:type="simple" id="oo_327905.jpg"><uri content-type="original_file" xlink:type="simple">https://binary.pensoft.net/fig/327905</uri></graphic></fig><fig id="F2" position="float" orientation="portrait"><object-id xmlns:xlink="http://www.w3.org/1999/xlink" content-type="doi" xlink:type="simple">10.3897/phytokeys.130.34555.figure2</object-id><object-id xmlns:xlink="http://www.w3.org/1999/xlink" content-type="arpha" xlink:type="simple">B5EB80E885365D3688DAA53508F9BBCC</object-id><label>Figure 2.</label><caption><p><italic><tp:taxon-name><tp:taxon-name-part taxon-name-part-type="genus" reg="Gastrochilus">Gastrochilus</tp:taxon-name-part> <tp:taxon-name-part taxon-name-part-type="species" reg="prionophyllus">prionophyllus</tp:taxon-name-part></tp:taxon-name></italic>. <bold>A</bold> Plant habit <bold>B</bold> plant <bold>C</bold> front view of flower <bold>D</bold> lateral view of labellum and column <bold>E</bold> front view of column <bold>F</bold> pollinarium <bold>G</bold> anther cap <bold>H</bold> variation of leaf margin (Photographed by Q. Liu).</p></caption><graphic xmlns:xlink="http://www.w3.org/1999/xlink" xlink:href="phytokeys-130-161-g002.jpg" position="float" orientation="portrait" xlink:type="simple" id="oo_327906.jpg"><uri content-type="original_file" xlink:type="simple">https://binary.pensoft.net/fig/327906</uri></graphic></fig></tp:treatment-sec><tp:treatment-sec sec-type="etymology" id="SECID0E6LAC"><title>Etymology.</title><p>The specific epithet refers to the significantly serrate margin of leaf blades.</p></tp:treatment-sec><tp:treatment-sec sec-type="distribution" id="SECID0EEMAC"><title>Distribution and habitat.</title><p>At present, the new species is only to be found in Malipo town, Yunnan, China. It was also recorded in Ha Giang province of North Vietnam according to Prof. L.V. Averyanov’s comment. <italic><tp:taxon-name><tp:taxon-name-part taxon-name-part-type="genus" reg="Gastrochilus">Gastrochilus</tp:taxon-name-part> <tp:taxon-name-part taxon-name-part-type="species" reg="prionophyllus">prionophyllus</tp:taxon-name-part></tp:taxon-name></italic> was found on the tree trunks at altitudes from 1550 to 1650 m in the limestone broad-leaved forests, which is dominated by <italic><tp:taxon-name><tp:taxon-name-part taxon-name-part-type="genus" reg="Quercus">Quercus</tp:taxon-name-part> <tp:taxon-name-part taxon-name-part-type="species" reg="marlipoensis">marlipoensis</tp:taxon-name-part></tp:taxon-name></italic> Hu &amp; W. C. Cheng (<tp:taxon-name><tp:taxon-name-part taxon-name-part-type="family">Fagaceae</tp:taxon-name-part></tp:taxon-name>), <italic><tp:taxon-name><tp:taxon-name-part taxon-name-part-type="genus" reg="Quercus">Q.</tp:taxon-name-part> <tp:taxon-name-part taxon-name-part-type="species" reg="utilis">utilis</tp:taxon-name-part></tp:taxon-name></italic> Hu &amp; W. C. Cheng (<tp:taxon-name><tp:taxon-name-part taxon-name-part-type="family">Fagaceae</tp:taxon-name-part></tp:taxon-name>), <italic><tp:taxon-name><tp:taxon-name-part taxon-name-part-type="genus" reg="Platycarya">Platycarya</tp:taxon-name-part> <tp:taxon-name-part taxon-name-part-type="species" reg="strobilacea">strobilacea</tp:taxon-name-part></tp:taxon-name></italic> Siebold &amp; Zuccarini (<tp:taxon-name><tp:taxon-name-part taxon-name-part-type="family">Juglandaceae</tp:taxon-name-part></tp:taxon-name>), <italic><tp:taxon-name><tp:taxon-name-part taxon-name-part-type="genus" reg="Manglietia">Manglietia</tp:taxon-name-part> <tp:taxon-name-part taxon-name-part-type="species" reg="grandis">grandis</tp:taxon-name-part></tp:taxon-name></italic> Hu &amp; W. C. Cheng (<tp:taxon-name><tp:taxon-name-part taxon-name-part-type="family">Magnoliaceae</tp:taxon-name-part></tp:taxon-name>), <italic><tp:taxon-name><tp:taxon-name-part taxon-name-part-type="genus" reg="Eriobotrya">Eriobotrya</tp:taxon-name-part> <tp:taxon-name-part taxon-name-part-type="species" reg="japonica">japonica</tp:taxon-name-part></tp:taxon-name></italic> (Thunberg) Lindley (<tp:taxon-name><tp:taxon-name-part taxon-name-part-type="family">Rosaceae</tp:taxon-name-part></tp:taxon-name>) and <italic><tp:taxon-name><tp:taxon-name-part taxon-name-part-type="genus" reg="Podocarpus">Podocarpus</tp:taxon-name-part> <tp:taxon-name-part taxon-name-part-type="species" reg="macrophyllus">macrophyllus</tp:taxon-name-part></tp:taxon-name></italic> (Thunberg) Sweet (<tp:taxon-name><tp:taxon-name-part taxon-name-part-type="family">Podocarpaceae</tp:taxon-name-part></tp:taxon-name>), as well as an abundance of other orchid species, including <italic><tp:taxon-name><tp:taxon-name-part taxon-name-part-type="genus" reg="Eria">Eria</tp:taxon-name-part> <tp:taxon-name-part taxon-name-part-type="species" reg="coronaria">coronaria</tp:taxon-name-part></tp:taxon-name></italic> (Lindley) H. G. Reichenbach (<tp:taxon-name><tp:taxon-name-part taxon-name-part-type="family">Orchidaceae</tp:taxon-name-part></tp:taxon-name>), <italic><tp:taxon-name><tp:taxon-name-part taxon-name-part-type="genus" reg="Paphiopedilum">Paphiopedilum</tp:taxon-name-part> <tp:taxon-name-part taxon-name-part-type="species" reg="malipoense">malipoense</tp:taxon-name-part></tp:taxon-name></italic> S. C. Chen &amp; Z. H. Tsi (<tp:taxon-name><tp:taxon-name-part taxon-name-part-type="family">Orchidaceae</tp:taxon-name-part></tp:taxon-name>) and <italic><tp:taxon-name><tp:taxon-name-part taxon-name-part-type="genus" reg="Habenaria">Habenaria</tp:taxon-name-part> <tp:taxon-name-part taxon-name-part-type="species" reg="fordii">fordii</tp:taxon-name-part></tp:taxon-name></italic> Rolfe (<tp:taxon-name><tp:taxon-name-part taxon-name-part-type="family">Orchidaceae</tp:taxon-name-part></tp:taxon-name>).</p></tp:treatment-sec><tp:treatment-sec sec-type="phenology" id="SECID0EGBAE"><title>Phenology.</title><p><italic><tp:taxon-name><tp:taxon-name-part taxon-name-part-type="genus" reg="Gastrochilus">Gastrochilus</tp:taxon-name-part> <tp:taxon-name-part taxon-name-part-type="species" reg="prionophyllus">prionophyllus</tp:taxon-name-part></tp:taxon-name></italic> was observed in flowering from March to April in the wild.</p></tp:treatment-sec><tp:treatment-sec sec-type="Chinese name" id="SECID0EXBAE"><title>Chinese name.</title><p>ju ye pen ju lan (锯叶盆距兰)</p></tp:treatment-sec><tp:treatment-sec sec-type="material" id="SECID0E3BAE"><title>Additional specimens examined.</title><p>CHINA. Yunnan: Malipo County, Xia jinchang town, limestone forest, 1600m a.s.l., 4 Mar. 2016, Qiang Liu <italic>214</italic> (paratype, HITBC!); China. Yunnan. Malipo County, Babu village, limestone forest, 1650m a.s.l., 16 Jul. 2016, Qiang Liu <italic>376</italic> (HITBC!)</p></tp:treatment-sec><tp:treatment-sec sec-type="conservation status" id="SECID0EGCAE"><title>Conservation status.</title><p>At present, <italic><tp:taxon-name><tp:taxon-name-part taxon-name-part-type="genus" reg="Gastrochilus">Gastrochilus</tp:taxon-name-part> <tp:taxon-name-part taxon-name-part-type="species" reg="prionophyllus">prionophyllus</tp:taxon-name-part></tp:taxon-name></italic> is only known from two sites (Malipo County: Xia jinchang town and Babu village), around 50 individuals were discovered based on two years of botanical surveys. Although limestone forests have been seriously threatened by modern destructive human activities, not limited to quarrying and rubber plantation expansion (<xref ref-type="bibr" rid="B13">Sodhi and Brook 2006</xref>; <xref ref-type="bibr" rid="B9">Liu et al. 2015</xref>), <!--PageBreak --><!--PageBreak --><!--PageBreak -->the distribution of the new species lies in the landmine zone, a legacy from the Sino-Vietnamese War and the restricted zone keeps the habitat of limestone forest intact in Malipo county. Therefore, we expect that more individuals could be found in the adjacent forests extending along the China-Vietnam border. We suggest that the current conservation status of this new species is Data Deficient (<xref ref-type="bibr" rid="B6">IUCN 2017</xref>).</p></tp:treatment-sec><tp:treatment-sec><!--Section generated to contain objects referenced in tp:taxon-treatment.--><fig id="F3" position="float" orientation="portrait"><object-id xmlns:xlink="http://www.w3.org/1999/xlink" content-type="doi" xlink:type="simple">10.3897/phytokeys.130.34555.figure3</object-id><object-id xmlns:xlink="http://www.w3.org/1999/xlink" content-type="arpha" xlink:type="simple">8276E618B94A5CA8867F49C6A3F09D16</object-id><label>Figure 3.</label><caption><p><bold>A</bold><italic><tp:taxon-name><tp:taxon-name-part taxon-name-part-type="genus" reg="Gastrochilus">Gastrochilus</tp:taxon-name-part> <tp:taxon-name-part taxon-name-part-type="species" reg="corymbosus">corymbosus</tp:taxon-name-part></tp:taxon-name></italic> (<bold>A-1</bold> Plant <bold>A-2</bold> Inflorescence and flowers) <bold>B</bold><italic><tp:taxon-name><tp:taxon-name-part taxon-name-part-type="genus" reg="Gastrochilus">G.</tp:taxon-name-part> <tp:taxon-name-part taxon-name-part-type="species" reg="distichus">distichus</tp:taxon-name-part></tp:taxon-name></italic> (<bold>B-1</bold> Plant <bold>B-2</bold> Inflorescence and flowers) <bold>C</bold><italic><tp:taxon-name><tp:taxon-name-part taxon-name-part-type="genus" reg="Gastrochilus">G.</tp:taxon-name-part> <tp:taxon-name-part taxon-name-part-type="species" reg="prionophyllus">prionophyllus</tp:taxon-name-part></tp:taxon-name></italic> (<bold>C-1</bold> Plant <bold>C-2</bold> Inflorescence and flowers) (Photographed by Q. Liu).</p></caption><graphic xmlns:xlink="http://www.w3.org/1999/xlink" xlink:href="phytokeys-130-161-g003.jpg" position="float" orientation="portrait" xlink:type="simple" id="oo_327907.jpg"><uri content-type="original_file" xlink:type="simple">https://binary.pensoft.net/fig/327907</uri></graphic></fig></tp:treatment-sec><ref-list><ref id="B13"><mixed-citation xmlns:xlink="http://www.w3.org/1999/xlink" xlink:type="simple"><person-group><name name-style="western"><surname>Sodhi</surname><given-names>NS</given-names></name><name name-style="western"><surname>Brook</surname><given-names>BW</given-names></name></person-group> (<year>2006</year>) Southeast Asian Biodiversity in Crisis. Cambridge University Press, Cambridge.</mixed-citation></ref><ref id="B9"><mixed-citation xmlns:xlink="http://www.w3.org/1999/xlink" xlink:type="simple"><person-group><name name-style="western"><surname>Liu</surname><given-names>Q</given-names></name><name name-style="western"><surname>Chen</surname><given-names>J</given-names></name><name name-style="western"><surname>Corlett</surname><given-names>R</given-names></name><name name-style="western"><surname>Fan</surname><given-names>XL</given-names></name><name name-style="western"><surname>Yu</surname><given-names>DL</given-names></name><name name-style="western"><surname>Yang</surname><given-names>HP</given-names></name><name name-style="western"><surname>Gao</surname><given-names>JY</given-names></name></person-group> (<year>2015</year>) <article-title>Orchid conservation in a biodiversity hotspot: Status assessment, threats and conservation strategies.</article-title><source>Conservation Biology</source><volume>29</volume>: <fpage>1563</fpage>–<lpage>1572</lpage>. <ext-link xlink:type="simple" ext-link-type="doi" xlink:href="10.1111/cobi.12584">https://doi.org/10.1111/cobi.12584</ext-link></mixed-citation></ref><ref id="B6"><mixed-citation xmlns:xlink="http://www.w3.org/1999/xlink" xlink:type="simple"><institution xlink:type="simple">IUCN</institution> (<year>2017</year>) Guidelines for Using the IUCN Red List Categories and Criteria. Version 13. IUCN, Gland, Switzerland, and Cambridge, United Kingdom.</mixed-citation></ref></ref-list></tp:taxon-treatment>
